# Supplementary material for: A randomised open-label pilot trial comparing mycophenolate mofetil with no immunosuppression in limited cutaneous systemic sclerosis (MINIMISE-Pilot)
Source: Rheumatology (Oxford). 2026 Feb 24;65(3):keag108. doi: 10.1093/rheumatology/keag108 (PMC13032817; doi:10.1093/rheumatology/keag108)
Supplement: keag108_Supplementary_Data [file keag108_supplementary_data.zip]

Archive with 2 entries (2 files):
- rhe-25-2617-File003.docx
- rhe-25-2617-File002.docx
